# Supplementary material for: Anticancer Potential of Halogen Derivatives of Methyl 6-Acetyl-5-Hydroxy-2-Methyl-1-Benzofuran-3-Carboxylate
Source: Int J Mol Sci. 2025 Jun 8;26(12):5493. doi: 10.3390/ijms26125493 (PMC12192851; doi:10.3390/ijms26125493)
Supplement: Supplementary file 1 [file ijms-26-05493-s001.zip]

Archive with 1 entries (1 files):
- ijms-3596194-supplementary.pdf
